# Supplementary material for: Enhanced Piezoelectricity in Sustainable-By-Design Chitosan Nanocomposite Soft Thin Films for Green Sensors
Source: ACS Nano. 2025 Aug 18;19(40):35322–32. doi: 10.1021/acsnano.4c12855 (PMC12530049; doi:10.1021/acsnano.4c12855)
Supplement: Supplementary file 2 [file nn4c12855_si_002.zip]

Archive with 1 entries (1 files):
- Raw_data_python.rar
